# Supplementary material for: A Dual-Reporter Fluorescence–Luminescence Assay for Drug Screening in Promastigote and Intracellular Amastigote Stages of Leishmania
Source: Molecules. 2026 Jun 11;31(12):2041. doi: 10.3390/molecules31122041 (PMC13305902; doi:10.3390/molecules31122041)
Supplement: Supplementary file 1 [file molecules-31-02041-s001.zip]

Archive with 1 entries (1 files):
- molecules-4322770-supplementary.pdf
